# Supplementary material for: Investigation of Toughening Mechanisms in Elastomeric Polycarbonate Blends through Morphological and Mechanical Characterization at Small and Medium Strain Rates
Source: Polymers (Basel). 2024 Aug 15;16(16):2303. doi: 10.3390/polym16162303 (PMC11359002; doi:10.3390/polym16162303)
Supplement: Supplementary file 1 [file polymers-16-02303-s001.zip]

Archive with 1 entries (1 files):
- polymers-3062576-supplementary.pdf
